# Supplementary material for: Antioxidants, inhibits the growth of foodborne pathogens and reduces nitric oxide activity in LPS-stimulated RAW 264.7 cells of nipa palm vinegar
Source: PeerJ. 2021 Sep 16;9:e12151. doi: 10.7717/peerj.12151 (PMC8450002; doi:10.7717/peerj.12151)
Supplement: Supplemental Information 1 [file peerj-09-12151-s001.xlsx]

## Sheet: Sheet1
	Figure 3A	ABTS (%SC)
	NPV Conc.	Fresh-NPV					Blackish-NPV					Saline-NPV
	µL/mL	1	2	3	Mean	SD	1	2	3	Mean	SD	1	2	3	Mean	SD
	25	6.66486	7.15253	4.4026	6.07333	1.4673	6.86806	6.05527	5.97399	6.29911	0.4944	14.1561	13.6684	14.0883	13.9709	0.264185
	12.5	4.38905	5.12056	1.39529	3.63497	1.97381	3.10214	3.69818	3.69818	3.4995	0.344126	9.82119	7.61311	6.17719	7.8705	1.83558
	6.25	2.99377	4.09103	2.05906	3.04795	1.01707	1.39529	0.975345	1.85587	1.40883	0.440416	3.61691	2.76348	3.53563	3.30534	0.47102
	3.125	0.69087	1.30046	0.0677323	0.686354	0.616377	1.5443	3.53563	0.135465	1.73846	1.70838	3.25115	1.84232	2.51964	2.5377	0.70459
	1.56	1.30046	3.38662	0.0270929	1.57139	1.69607	0	0	0	0	0	3.25115	0.907613	0.907613	1.68879	1.35304
	Figure 3B	DPPH (%SC)
	NPV Conc.	Fresh-NPV					Blackish-NPV					Saline-NPV
	µL/mL	1	2	3	Mean	SD	1	2	3	Mean	SD	1	2	3	Mean	SD
	25	19.8568	12.9179	14.1347	15.6365	3.70521	24.1714	16.0831	15.6269	18.6271	4.80686	23.3756	12.73	13.9689	16.6915	5.82165
	12.5	17.0164	9.15183	10.8256	12.3313	4.14287	9.05869	11.8521	9.17789	10.0296	1.57951	14.7019	7.76212	9.94473	10.8029	3.54858
	6.25	13.2089	8.64243	6.42832	9.42656	3.45764	13.8545	6.67161	7.62694	9.38434	3.9006	10.6737	3.84273	5.41969	6.64538	3.57663
	3.125	9.44366	10.7567	3.31952	7.83995	3.96948	8.53991	6.4911	4.59067	6.54056	1.97508	8.37089	3.38032	4.24525	5.33215	2.66692
	1.56	2.51878	4.96785	2.29016	3.25893	1.48438	4.26291	3.06133	7.24352	4.85592	2.15324	7.52113	1.98813	1.87565	3.79497	3.22744
	Figure 3C	FRAP
	NPV Conc.	DW					Fresh-NPV					Blackish-NPV					Saline-NPV
	µL/mL	1	2	3	Mean	SD	1	2	3	Mean	SD	1	2	3	Mean	SD	1	2	3	Mean	SD
	-	0	3.02778	0	1.00926	1.74809	-	-	-	-	-	-	-	-	-	-	-	-	-	-	-
	25	-	-	-	-	-	23.1667	26.4722	18.2222	22.6204	4.15204	32.6944	32.6111	19.7778	28.3611	7.4335	34.1944	41.75	33.3333	36.4259	4.63084
	12.5	-	-	-	-	-	4.97222	9.38889	0.555556	4.97222	4.41667	9.33333	14.8611	1.66667	8.62037	6.62605	9.19444	19.25	6.55556	11.6667	6.69859
	6.25	-	-	-	-	-	0	3.63889	0	1.21296	2.10091	0	8.02778	0	2.67593	4.63484	0.277778	7.75	0	2.67593	4.39647
	3.125	-	-	-	-	-	0	7.22222	0	2.40741	4.16975	0	4.97222	0	1.65741	2.87071	0	9.02778	0	3.00926	5.21219
	1.56	-	-	-	-	-	0	1.36111	0	0.453704	0.785838	0	5.41667	0	1.80556	3.12731	0	2	0	0.666667	1.1547
	Figure 4A.	% Cell Viability
	NPV Conc.	Fresh-NPV					Blackish-NPV				Saline-NPV
	µL/mL	1	2	3	Mean	SD	1	2	Mean	SD	1	2	3	Mean	SD
	100	2.1411	1.00877	0.821678	1.32385	0.713915	1.09214	1.09798	1.09506	0.00413335	0.92684	1.39217	1.34373	1.22091	0.255823
	50	1.68562	1.35088	1.02564	1.35405	0.33	1.02098	1.04835	1.03467	0.0193593	0.976198	1.20577	1.41092	1.19763	0.217475
	25	39.0418	46.1111	48.1906	44.4478	4.7958	65.8159	65.7548	65.7853	0.0431821	60.4064	60.0146	43.274	54.565	9.78022
	12.5	64.0801	62.2047	66.5122	64.2657	2.15977	58.5391	72.4667	65.5029	9.84834	59.8251	70.3335	96.4157	75.5248	18.8396
	6.25	98.2612	75.2836	96.7541	90.0996	12.8531	72.0129	86.3621	79.1875	10.1464	74.6408	76.2953	103.593	84.843	16.259
	3.125	99.6875	105.579	120.632	108.633	10.8012	104.31	109.476	106.893	3.65274	105.026	90.2024	124.266	106.498	17.0795
	1.56	121.866	123.971	140.417	128.751	10.1571	132.578	131.621	132.1	0.676844	127.465	102.979	131.642	120.696	15.4841
	Figure 4B	Nitric oxide (µM)
	LPS	NPV	LPS only					Fresh-NPV					Brackish-NPV					Saline-NPV
	ug/mL	uL/mL	1	2	3	Mean	SD	1	2	3	Mean	SD	1	2	3	Mean	SD	1	2	3	Mean	SD
	100	-	54.9744	70.6897	71.5064	1.32385	0.713915	-	-	-	-	-	-	-	-	-	-	-	-	-	-	-
	100	25	-	-	-	-	-	14.7885	20.0513	20.1859	18.3419	3.07809	34.0256	34.8269	36.2692	35.0406	1.13695	23.3205	13.6667	16.6603	17.8825	4.94161
	100	12.5	-	-	-	-	-	32.8205	45.9038	46.891	41.8718	7.85417	49.7821	54.3654	55.1474	53.0983	2.89845	43.6026	42.5833	45.0833	43.7564	1.25708
	100	6.25	-	-	-	-	-	47.5962	60.8013	59.8718	56.0897	7.37033	48.7244	62.0705	63.8013	58.1987	8.25055	51.4615	61.3077	62.4359	58.4017	6.03678
	100	3.125	-	-	-	-	-	48.891	64.8846	63.7949	59.1902	8.93595	48.5128	65.8205	65.9295	60.0876	10.0242	49.8782	67.0641	70.4615	62.4679	11.0346
	100	1.56	-	-	-	-	-	50.2308	70.5128	68.8269	63.1902	11.2548	50.0577	69.7564	69.391	63.0684	11.2691	51.3077	68.7949	74.5705	64.891	12.1128
	Table 2	Water salinity (ppt)
		1	2	3	Mean	SD
	Village 1	0	0	0	0	0
	Village 5	1	0.9	1.1	1	0.1
	Village 6	9.5	9.5	9.3	9.43333	0.11547
	Table 3	TPC (μg GAE/mL)				TFC (μg QE/mL)				% Acetic acid			Mean±SD	pH			Mean±SD
		1	2	3	Mean±SD	1	2	3	Mean±SD	1	2	3		1	2	3
	Fresh water NPV	171.21	161.72	163.65	167.10 ± 10.15	1.69	1.66	1.67	1.67 ± 0.01	5.12	5.24	5.48	5.28 ± 0.184	2.8	2.74	2.87	2.79 ± 0.05
	Brackish water NPV	178.06	176.82	177.68	177.16 ± 0.95	1.59	1.59	1.58	1.60 ± 0.01	4.07	4.07	4.07	4.07 ± 0.000	2.87	2.89	2.85	2.87 ± 0.20
	Saline water NPV	80.33	78.24	79.35	80.31 ± 4.00	2.28	2.25	2.27	2.27 ± 0.01	5.26	5.26	5.26	5.26 ± 0.000	2.8	2.79	2.81	2.80 ± 0.10
	Table 5	Cytotoxicity CC50 (µL/mL)				Anti-NO production IC50 (µL/mL)
		1	2	3	Mean±SD	1	2	3	Mean±SD
	Fresh water NPV	37.71	37.93	38.43	39.56 ± 2.16	17.64	17.67	17.63	17.59 ± 0.17
	Brackish water NPV	42.01	41.05	-	42.05 ± 3.68	29.56	29.85	28.19	28.29 ± 2.64
	Saline water NPV	39.11	49.45	32.14	39.86 ± 5.34	18.71	18.22	18.21	18.12 ± 0.49
